# Supplementary material for: A validated generally applicable approach using the systematic assessment of disease modules by GWAS reveals a multi-omic module strongly associated with risk factors in multiple sclerosis
Source: BMC Genomics. 2021 Aug 30;22:631. doi: 10.1186/s12864-021-07935-1 (PMC8404328; doi:10.1186/s12864-021-07935-1)
Supplement: Supplementary file 1 — Additional file 1 : Supplementary Table 1–14. [file 12864_2021_7935_MOESM1_ESM.xlsx]

## Sheet: Supplementary Table 1
Table S1.Sample description of the bechmark studies run for multiple diseases for the utilised expression (top), methylation (bottom) used for module dicovery and also a decription of the utilised GWAS for validation.
Transcriptomic Benchmark datasets
Disease Type	Disease	Celltype	Dataset	PMID	Microarray Platform	Controls	Patients	GWAS file name	Refererence for GWAS	Source	Label (Fig. 2a)	GWAS patients	GWAS controls
Psychiatric and Social	Anorexia	DLPFC	GSE60190	25180571	GPL6947	102	15	EUR.GCAN.Anorexia.gcan_meta.out.txt	Boraska et al., Mol Psychiatry (2014)	http://www.med.unc.edu/pgc/downloads	ANO DLPFC	2907	14860
Psychiatric and Social	Anxiety	wholeblood	GSE61672	25300922	GPL10558	179	157	anxiety.meta.full.cc.tbl.txt	Otowa et al., Mol Psychiatry (2016)	https://www.med.unc.edu/pgc/results-and-downloads	ANX WB	7016	14745
Inflammatory	Asthma	wholeblood	GSE69683	27925796	GPL13158	87	334	input_gabriel_pran.txt	NA	NA	AST WB	10635	16110
Inflammatory	Asthma	sputum	GSE76262	28179442	GPL13158	21	93	input_gabriel_pran.txt	NA	NA	AST Sputum	10635	16110
Inflammatory	Asthma	bronchialbiopsy	GSE76225	NA	GPL13158	35	56	input_gabriel_pran.txt	NA	NA	AST BroBio	10635	16110
Inflammatory	Asthma	epithelialbrusing	GSE76226	NA	GPL13158	36	63	input_gabriel_pran.txt	NA	NA	AST EpiBru	10635	16110
Psychiatric and Social	Autism	PBMC	GSE18123	23227143	GPL570	33	31	EUR.onqah.pgcasdeuro.txt.gz	PGC, Lancet (2013)	https://www.med.unc.edu/pgc/results-and-downloads	AUT 1 PBMC	33332	27888
Psychiatric and Social	Autism	PBMC	GSE18123	23227143	GPL6244	82	41	EUR.onqah.pgcasdeuro.txt.gz	PGC, Lancet (2013)	https://www.med.unc.edu/pgc/results-and-downloads	AUT 2 PBMC	33332	27888
Psychiatric and Social	Bipolar_Disorder	PBMC	GSE39653	23064081	GPL10558	24	8	BPSCZ.bp-only.results.txt	Ruderfer et al., Mol Psychiatry (2014)	https://www.med.unc.edu/pgc/results-and-downloads	BPD 1 PBMC	9252	19423
Psychiatric and Social	Bipolar_Disorder	PBMC	GSE18312	19582768	GPL5175	8	9	BPSCZ.bp-only.results.txt	Ruderfer et al., Mol Psychiatry (2014)	https://www.med.unc.edu/pgc/results-and-downloads	BPD 2 PBMC	9252	19423
Cardiovascular	CAD	CD4	GSE9820	19059264	GPL6255	14	20	EUR.ASN.CAD.cad.add.160614.website.txt	Nikpay et al., Nat Genet (2015)	http://www.cardiogramplusc4d.org/downloads/	CAD CD4	34997	49512
Cardiovascular	CAD	CD14	GSE9821	19059264	GPL6255	13	18	EUR.ASN.CAD.cad.add.160614.website.txt	Nikpay et al., Nat Genet (2015)	http://www.cardiogramplusc4d.org/downloads/	CAD CD14	34997	49512
Cardiovascular	CAD	Macrophages	GSE9821	19059264	GPL6255	15	19	EUR.ASN.CAD.cad.add.160614.website.txt	Nikpay et al., Nat Genet (2015)	http://www.cardiogramplusc4d.org/downloads/	CAD Macro	34997	49512
Cardiovascular	CAD	Stemcells	GSE9821	19059264	GPL6255	11	12	EUR.ASN.CAD.cad.add.160614.website.txt	Nikpay et al., Nat Genet (2015)	http://www.cardiogramplusc4d.org/downloads/	CAD Stem	34997	49512
Cardiovascular	CAD	subcutaneous_adipose	GSE64554	26645979	GPL6947	10	13	EUR.ASN.CAD.cad.add.160614.website.txt	Nikpay et al., Nat Genet (2015)	http://www.cardiogramplusc4d.org/downloads/	CAD SubAdi	34997	49512
Cardiovascular	CAD	epicardial_adipose	GSE64554	26645979	GPL6947	10	13	EUR.ASN.CAD.cad.add.160614.website.txt	Nikpay et al., Nat Genet (2015)	http://www.cardiogramplusc4d.org/downloads/	CAD EpiAdi	34997	49512
Inflammatory	Crohns_disease	CD4	GSE87650	27886173	GPL10558	17	21	EUR.IBDGenetics.CD.txt	Franke et al., Nat Genet (2010)	http://www.ibdgenetics.org/projects.html	CD CD4	15694	14026
Inflammatory	Crohns_disease	CD8	GSE87650	27886173	GPL10558	15	20	EUR.IBDGenetics.CD.txt	Franke et al., Nat Genet (2010)	http://www.ibdgenetics.org/projects.html	CD CD8	15694	14026
Inflammatory	Crohns_disease	CD14	GSE87650	27886173	GPL10558	18	25	EUR.IBDGenetics.CD.txt	Franke et al., Nat Genet (2010)	http://www.ibdgenetics.org/projects.html	CD CD14	15694	14026
Inflammatory	Crohns_disease	wholeblood	GSE87650	27886173	GPL10558	24	23	EUR.IBDGenetics.CD.txt	Franke et al., Nat Genet (2010)	http://www.ibdgenetics.org/projects.html	CD WB	15694	14026
Psychiatric and Social	Depression	PBMC	GSE39653	23064081	GPL10558	24	21	Depression.txt	NA	NA	DEP PBMC	NA	NA
Others	Macular_Degeneration	RPE	GSE510195	24265543	GPL17629	7	9	EUR.Fritsche_2015_AdvancedAMD.txt	Fritsche et al., Nat Genet (2015)	http://csg.sph.umich.edu/abecasis/public/amd2015/	MD RPE	16144	17872
Inflammatory	MS	CD4	GSE13732	18689680	GPL570	30	39	EUR.WTCCC2_MS_official.txt	IMSGC. Nature (2011)	NA	MS CD4	9772	17376
Inflammatory	MS	PBMC	GSE41848	23748426	GPL16209	38	54	EUR.WTCCC2_MS_official.txt	IMSGC. Nature (2011)	NA	MS 1 PBMC	9772	17376
Inflammatory	MS	PBMC	GSE41849	23748426	GPL16209	22	21	EUR.WTCCC2_MS_official.txt	IMSGC. Nature (2011)	NA	MS 2 PBMC	9772	17376
Autoimmune	Narcolepsy	wholeblood	GSE21592	NA	GPL571	10	10	EUR.Hor2010.Narcolepsy.META_NARCO_HLAall_IMPUTED.txt	Hor et al., Nat Genet (2010)		NARC WB	562	702
Others	Pancreatic_cancer	pancreas	GSE15471	19260470	GPL570	39	39	EUR.phs000206.pha002889.pancreatic_cancer.txt	Li et al., Carcinogenesis (2012)	http://www.ncbi.nlm.nih.gov/projects/gap/cgi-bin/analysis.cgi?study_id=phs000206.v4.p3&pha=2889	PC Pancreas	3851	3934
Neurodegenerative	Parkinsons_disease	wholeblood	GSE6613	17215369	GPL96	22	50	EUR.phs000089_PD_phs000089.pha002868.txt.gz	NA	NA	PD WB	NA	NA
Inflammatory	RA	CD4	GSE4588	NA	GPL570	10	8	EUR.Okada2014.RA_GWASmeta_European_v2.txt	Okada et al., Nature (2014)	http://plaza.umin.ac.jp/~yokada/datasource/software.htm	RA 1 CD4	29880	73758
Inflammatory	RA	B	GSE4588	NA	GPL570	9	7	EUR.Okada2014.RA_GWASmeta_European_v2.txt	Okada et al., Nature (2014)	http://plaza.umin.ac.jp/~yokada/datasource/software.htm	RA B	29880	73758
Inflammatory	RA	CD4	GSE56649	25880754	GPL570	9	13	EUR.Okada2014.RA_GWASmeta_European_v2.txt	Okada et al., Nature (2014)	http://plaza.umin.ac.jp/~yokada/datasource/software.htm	RA 2 CD4	29880	73758
Inflammatory	RA	CD14	GSE57386	25333715	GPL13158	19	9	EUR.Okada2014.RA_GWASmeta_European_v2.txt	Okada et al., Nature (2014)	http://plaza.umin.ac.jp/~yokada/datasource/software.htm	RA CD14	29880	73758
Psychiatric and Social	Schizophrenia	PBMC	GSE18312	19582768	GPL5175	8	13	EUR.pgc.scz2.2014.txt	PGC, Nature (2014)	http://www.med.unc.edu/pgc/downloads	SCZ PBMC	369890	113075
Autoimmune	T1D	PBMC	GSE9006	17595242	GPL96	24	43	EUR.phs000180_T1D_phs000180.pha002862.txt	Barrett et al., Nat Genet (2009)	NA	T1D 1 PBMC	7514	9045
Autoimmune	T1D	PBMC	GSE9006	17595242	GPL97	24	43	EUR.phs000180_T1D_phs000180.pha002862.txt	Barrett et al., Nat Genet (2009)	NA	T1D 2 PBMC	7514	9045
Glycemic	T2D	PBMC	GSE9006	17595242	GPL96	24	12	EUR.T2D.Transethnic.txt	NA	http://diagram-consortium.org/downloads.html	T2D 1 PBMC	34840	114981
Glycemic	T2D	PBMC	GSE9006	17595242	GPL97	24	12	EUR.T2D.Transethnic.txt	NA	http://diagram-consortium.org/downloads.html	T2D 2 PBMC	34840	114981
Inflammatory	Ulcerative_colitis	CD4	GSE87651	27886173	GPL10558	17	20	EUR.IBDGenetics.UC.txt.gz	Anderson et al., Nat Genet (2011)	http://www.ibdgenetics.org/projects.html	UC CD4	9628	12917
Inflammatory	Ulcerative_colitis	CD8	GSE87652	27886173	GPL10558	15	20	EUR.IBDGenetics.UC.txt.gz	Anderson et al., Nat Genet (2011)	http://www.ibdgenetics.org/projects.html	UC CD8	9628	12917
Inflammatory	Ulcerative_colitis	CD14	GSE87653	27886173	GPL10558	18	20	EUR.IBDGenetics.UC.txt.gz	Anderson et al., Nat Genet (2011)	http://www.ibdgenetics.org/projects.html	UC CD14	9628	12917
Inflammatory	Ulcerative_colitis	wholeblood	GSE87655	27886173	GPL10558	24	22	EUR.IBDGenetics.UC.txt.gz	Anderson et al., Nat Genet (2011)	http://www.ibdgenetics.org/projects.html	UC WB	9628	12917
Inflammatory	Hepatitis_C	CD4	GSE49954	24130824	GPL570	5	5	EUR.Rauch2010.HepC.META_RESOLVER_IMPUTED.txt.gz	Rauch et al., Gastroenterology (2010)	NA	HEPC H CD4	1015	347
Inflammatory	Hepatitis_C	CD4	GSE49954	24130824	GPL570	5	5	EUR.Rauch2010.HepC.META_RESOLVER_IMPUTED.txt.gz	Rauch et al., Gastroenterology (2010)	NA	HEPC L CD4	1015	347
Inflammatory	Hepatitis_C	CD8	GSE49954	24130824	GPL570	5	5	EUR.Rauch2010.HepC.META_RESOLVER_IMPUTED.txt.gz	Rauch et al., Gastroenterology (2010)	NA	HEPC H CD8	1015	347
Inflammatory	Hepatitis_C	CD8	GSE49954	24130824	GPL570	5	5	EUR.Rauch2010.HepC.META_RESOLVER_IMPUTED.txt.gz	Rauch et al., Gastroenterology (2010)	NA	HEPC L CD8	1015	347
Inflammatory	MS	wholeblood	GSE17048	20190274	GPL6947	45	99	EUR.WTCCC2_MS_official.txt	IMSGC. Nature (2011)	NA	MS WB	9772	17376
Inflammatory	MS	white matter	GSE126802	31023360	GPL13497	9	18	EUR.WTCCC2_MS_official.txt	IMSGC. Nature (2011)	NA	MS WM	9772	17376
Methylomic Benchmark datasets
Disease Type	Disease	Celltype	Dataset	PMID	Microarray Platform	Controls	Patients	GWAS file name	Refererence for GWAS	Source	Label (Fig. 2a)
Inflammatory	Ulcerative_colitis	Colon biopsy	GSE27899	22826509	GPL8490	10	10	EUR.IBDGenetics.UC.txt.gz	Anderson et al., Nat Genet (2011)	http://www.ibdgenetics.org/projects.html	UC Colon	9628	12917
Inflammatory	MS	PBMC	GSE106648	29921915	GPL13154	140	139	EUR.WTCCC2_MS_official.txt	IMSGC. Nature (2011)		MS PBMC	9772	17376
Inflammatory	MS	white matter	GSE40360	24270187	GPL13154	19	28	EUR.WTCCC2_MS_official.txt	IMSGC. Nature (2011)		MS WM	9772	17376
Inflammatory	RA	CD4	GSE71841	NA	GPL13154	12	12	EUR.Okada2014.RA_GWASmeta_European_v2.txt	Okada et al., Nature (2014)	http://plaza.umin.ac.jp/~yokada/datasource/software.htm	RA CD4	29880	73758
Inflammatory	Crohns disease	wholeblood	GSE105798	32375395	GPL13154	3	8	EUR.IBDGenetics.CD.txt	Franke et al., Nat Genet (2010)	http://www.ibdgenetics.org/projects.html	CD WB	15694	14026
Inflammatory	MS	CD4	GSE130029	31427643	GPL13154	11	20	EUR.WTCCC2_MS_official.txt	IMSGC. Nature (2011)		MS CD4	9772	17376
Inflammatory	Crohns disease	Adipocyte Stem cells	GSE138311	32252817	GPL23976	6	7	EUR.IBDGenetics.CD.txt	Franke et al., Nat Genet (2010)	http://www.ibdgenetics.org/projects.html	CD ASC	15694	14026
Glycemic	T2D	Liver biopsy	GSE65057	26977391	GPL13154	14	10	EUR.T2D.Transethnic.txt	NA	http://diagram-consortium.org/downloads.html	T2D liver	34840	114981
Autoimmune	T1D	CD14	GSE56606	21980303	GPL8490	33	15	EUR.phs000180_T1D_phs000180.pha002862.txt	Barrett et al., Nat Genet (2009)	NA	T1D CD14	7514	9045
Autoimmune	T1D	CD4	GSE56606	21980303	GPL8490	35	17	EUR.phs000180_T1D_phs000180.pha002862.txt	Barrett et al., Nat Genet (2009)	NA	T1D CD4	7514	9045

## Sheet: Supplementary Table 2
Table S2.Sample description of the multiple scelrosis (MS) bechmark studies for the utilised expression (top), methylation (bottom) used for module dicovery.
Transcriptomic Benchmark case-control comparisons
Disease type	Disease	Cell type	Dataset	PMID	Platform	Controls	Patients	GWAS	GWAS reference	Label (Fig. 4a)	Pascal P (Clique SuM)	Selected for multi-omics module
Inflammatory	MS	Whole blood	GSE17048	20190274	GPL6947	45	99	EUR.WTCCC2_MS_official.txt	IMSGC. Nature (2011)	T7	0.0121505	-
Inflammatory	RRMS	Whole blood	GSE17048	20190274	GPL6947	45	36	EUR.WTCCC2_MS_official.txt	IMSGC. Nature (2011)	T8	0.0168686	-
Inflammatory	SPMS	Whole blood	GSE17048	20190274	GPL6947	45	20	EUR.WTCCC2_MS_official.txt	IMSGC. Nature (2011)	T3	0.0377301	-
Inflammatory	PPMS	Whole blood	GSE17048	20190274	GPL6947	45	43	EUR.WTCCC2_MS_official.txt	IMSGC. Nature (2011)	T6	0.00452885	x
Inflammatory	MS	White matter (RIM)	GSE108000	29312322	GPL13497	10	7	EUR.WTCCC2_MS_official.txt	IMSGC. Nature (2011)	T11	0.147318	-
Inflammatory	MS	White matter (PL)	GSE108000	29312322	GPL13497	10	7	EUR.WTCCC2_MS_official.txt	IMSGC. Nature (2011)	T9	0.00477145	x
Inflammatory	MS	Whole blood	GSE41848	23748426	GPL16209	79	133	EUR.WTCCC2_MS_official.txt	IMSGC. Nature (2011)	T4	0.00128607	x
Inflammatory	MS	PBMC	GSE21942	22021740	GPL570	15	14	EUR.WTCCC2_MS_official.txt	IMSGC. Nature (2011)	T5	0.00530426	-
Inflammatory	MS	CD4+ T cells (unstim.)	GSE78244	27626663	GPL17077	14	14	EUR.WTCCC2_MS_official.txt	IMSGC. Nature (2011)	T2	0.00636732	-
Inflammatory	MS	White matter	GSE126802	31023360	GPL13497	9	18	EUR.WTCCC2_MS_official.txt	IMSGC. Nature (2011)	T10	0.184615	-
Inflammatory	MS (CIS)	CD4+ T cells	GSE13732	18689680	GPL570	30	39	EUR.WTCCC2_MS_official.txt	IMSGC. Nature (2011)	T1	0.000441794	x
Methylomic Benchmark case-control comparisons
Disease type	Disease	Cell type	Dataset	PMID	Platform	Controls	Patients	GWAS	GWAS reference	Label (Fig. 4b)	Pascal P (Clique SuM)	Selected for multi-omics module
Inflammatory	SPMS	CD4+ T cells	GSE130029	31053557	GPL13534	11	8	EUR.WTCCC2_MS_official.txt	IMSGC. Nature (2011)	M1	2.23441e-05	x
Inflammatory	RRMS	CD4+ T cells	GSE130029	31053557	GPL13534	11	12	EUR.WTCCC2_MS_official.txt	IMSGC. Nature (2011)	M2	9.47517e-07	x
Inflammatory	SPMS	CD8+ T cells	GSE130030	31053557	GPL13534	14	4	EUR.WTCCC2_MS_official.txt	IMSGC. Nature (2011)	M7	0.0482348	x
Inflammatory	RRMS	CD8+ T cells	GSE130030	31053557	GPL13534	14	10	EUR.WTCCC2_MS_official.txt	IMSGC. Nature (2011)	M9	0.122343	-
Inflammatory	RRMS	CD14+ monocytes	NA	31053557	GPL13534	13	10	EUR.WTCCC2_MS_official.txt	IMSGC. Nature (2011)	M3	0.146441	-
Inflammatory	SPMS	CD14+ monocytes	NA	31053557	GPL13534	13	13	EUR.WTCCC2_MS_official.txt	IMSGC. Nature (2011)	M8	0.632134	-
Inflammatory	MS	White matter	GSE40360	24270187	GPL13534	19	28	EUR.WTCCC2_MS_official.txt	IMSGC. Nature (2011)	M6	0.0059271	x
Inflammatory	RRMS	CD19+ B cells	NA	31053557	GPL13534	10	12	EUR.WTCCC2_MS_official.txt	IMSGC. Nature (2011)	M5	0.867331	-
Inflammatory	SPMS	CD19+ B cells	NA	31053557	GPL13534	10	5	EUR.WTCCC2_MS_official.txt	IMSGC. Nature (2011)	M4	0.502148	-
Legend
RRMS	Relapsing-remitting MS
SPMS	Secondary progressive MS
PPMS	Primary progressive MS
CIS	Clinically isolated syndrome
RIM	Rim of chronic lesion
PL	Perilesion
EXPRESSION
Dataset name	GEO ID	Benchmark	MS use case	Samples	Tissue	Comparison	Platform	Other		CRITERIA (Benchmark): 1) Only the largest dataset per tissue, 2) Discovery+Replication come from same study, counts as one, 3) Replication study not used in Use case
MS_CD4	GSE13732	TRUE	TRUE	69	CD4 T cells	CIS vs C	GPL570
MS_1_PBMC	GSE41848	TRUE	TRUE	212	PBMC	MS vs C	GPL16209	Discovery cohort
MS_2_PBMC	GSE41849	TRUE	FALSE	102	PBMC	MS vs C	GPL16209	Replication cohort
MS_WB	GSE17048	TRUE	TRUE	144	WB	MS vs C, RRMS vs C, SPMS vs C, PPMS vs C	GPL6947	1 comparison in benchmark, 4 comparisons in use case
MS_WM	GSE126802	TRUE	TRUE	27	WM	MS vs C	GPL13497
-	GSE108000	FALSE	TRUE	18, 17	WM	MS vs C	GPL13497	2 different tissues of WM
-	GSE21492	FALSE	TRUE	29	PBMC	MS vs C	GPL570
-	GSE78244	FALSE	TRUE	28	CD4 T cells	MS vs C	GPL17077
METHYLATION
Dataset name	GEO ID	Benchmark	MS use case	Samples	Tissue	Comparison	Platform	Other		CRITERIA (Benchmark): 1) Only the largest dataset per tissue, 2) Only a “representative” dataset for cell-specific tissues, 3) No WB for Use case (high heterogeneity, PMID: 26231364)
MS_CD4	-	TRUE	FALSE	-	CD4 T cells	MS vs C	-	Study from Australian group, not publicly available
MS_PBMC	GSE106648	TRUE	FALSE	279	WB	MS vs C	GPL13534	Tissue is WB
MS_WM	GSE40360	TRUE	TRUE	47	WM	MS vs C	GPL13534
-	GSE43976	FALSE	TRUE	23, 26	CD14 Monocytes	RRMS vs C, SPMS vs C	GPL13534
-	GSE130028	FALSE	TRUE	22, 15	CD19 B cells	RRMS vs C, SPMS vs C	GPL13534
-	GSE130029	FALSE	TRUE	23, 19	CD4 T cells	RRMS vs C, SPMS vs C	GPL13534
-	GSE130030	FALSE	TRUE	24, 18	CD8 T cells	RRMS vs C, SPMS vs C	GPL13534

## Sheet: Supplementary Table 3 
Table S3: Description of all module methods identified as potential candiates of inclusion by 1st of January 2020, and explicit exlusion criteria for tthe ones not studied in our work.
Method	Type	Uses PPI/network constructed from data	Uses Pathway /genesets for Pre-processing	Produces modules of significance	Can be run on local machine	Available as a script or Package in R/python	Included in MODifieR R-package	Description of the method
DIAMonD	Random Walker	X	-	X	X	Python	X	Uses connectivity significance to the seed genes as a measure to rank the genes and identify the significant module.
MCODE	Clique	X	-	X	X	R	X	3 Step procedure : 1.Uses vertex weighting to define cliquishness of a local dense region of network (k-means). 2.This vertex weighted graph is used as a complex prediction graph to recursively move from highest weighted seed vertex and to define a smaller denser network region around the seed vertex. 3.The final complexes are filtered and scored based on fluff parameter (minimum degree of 2) to …
Clique Sum	Clique	X	-	X	X	R script	X
Clique Correlation	Clique	X	-	X	X	R script	X
Module Discoverer	Clique	X	-	X	X	R script	X	Identifies module by approximation of interactome by iterative enumeration of cliques from a given set of seed genes and tests against a known background for randomness.
WGCNA	Co-expression	X	-	X	X	R package	X	Constructs co-expression network based on Pearson correlation or custom distance measure.Uses hierarchical clustering to identify modules.
DiffCoEx	Co-expression	X	-	X	X	R package	X	Similar approach to WGCNA.Identifies modules of genes that have different correlations between different samples.
MODA	Co-expression	X	-	X	X	R package	X	Condition specific network construction for average density maximization in clustering.Identifies differential modules using Jaccard index.
DiME	Co-expression	X	-	X	X	C++	-	Constructs a co-expression network using jackknife correlation coefficients among gene pairs.Computes Bi-score and topological modules iteratively by local moving of nodes in the network.
CHD	Random Walker	X	-	X	X	Matlab + R	-	Identifies union of dysfunctional subnetworks using shortest paths between disease gens and remaining part of interactome as a module.
CEMi Tool	Co-expression	X	-	X	X	R package	-
Petal	Co-expression	X	-	X	X	R package	-
CoXpress	Co-expression	X	-	X	X	R package	-	Identifies union of dysfunctional subnetworks using shortest paths between disease gens and remaining part of interactome as a module.
DICER	Co-expression	X	-	X	-	JAVA	-	Identifies modules that correlate differently between sample groups.
iDINGO	Co-expression	X	-	-	-	R package	-	Shows how a subset of samples behave differently from base co-expression derived from all samples.
GSCA	Pathway enrichment	-	X	X	X	R package	-
GSNCA	Pathway enrichment	-	X	X	X	R package	-	Defines set of genes as a module if they are differentially expressed on gene level or pathway level.
GSVD	PCA type	-	X	X	X	-	-	Identifies ‘genelets’ which represent the partial co-expression signal from multiple genes that can be compared and used for clustering the samples.
HO-GSVD	PCA type	-	X	X	X	-	-	Similar to GSVD.Allows use of more than 2 sample groups.
QUBIC	Biclustering	X	-	X	-	R package	-	Biclustering based method to identify modules which are unique to a subpopulation of samples.Does not use prior grouping of samples.
SDC	Co-expression	X	-	X	-	-	-
MEGENA	Co-expression	X	-	X	-	R package	-
CoGA	Co-expression	X	-	X	X	R package	-

## Sheet: Supplementary Table 4
Table S4: GWAS enrichment of transcriptomic multi-disease benchmark modules. P-values were derived from Pascal software.Indepdent benchmarks were performed for three different networks. Column D-F correspond to experminetally verified interactions from String-db, G-I using Reactome, while K-M correspond to using the leargest complete String-db including all evidence types (which is used throughou…
			Experimental only				Reactome		STRING
Dataset	Cell_type	module	Size	P-value	Neg_Log_10_P_value	size	P-value	Neg_Log_10_P_value	Uncorrected_Size	Corrected_Size	P-value	Neg_Log_10_P_value
Anxiety	Wholeblood	mcode_module	1439	0.0288206	1.5403	834	0.745062	0.127808	3009	2995	0.402292	0.395459
		diamond_module	200	0.342183	0.465742	200	0.000724611	3.1399	200	200	0.0269393	1.56961
		clique_module_perm	14	0.488244	0.311363	15	0.824983	0.0835548	110	110	0.489235	0.310482
		module_discoverer_module	60	0.567862	0.245757	48	0.838439	0.0765286	192	192	0.940316	0.0267261
		correlation_module	30	0.860572	0.0652127	15	0.619218	0.208156	151	151	0.933441	0.0299134
		diffcoex_module	NA	NA	NA		NA	NA	0	0	NA	NA
		moda_module	NA	NA	NA		NA	NA	227	136	0.607791	0.216246
		wgcna_module	NA	NA	NA		NA	NA	0	0	NA	NA
Anorexia	DLPFC	mcode_module	2025	0.538145	0.269101	1148	0.0336857	1.47255	3408	3394	0.144423	0.840364
		diamond_module	200	0.826149	0.0829414	200	0.0287867	1.54081	200	200	0.548571	0.260767
		clique_module_perm	265	0.372734	0.428601	91	0.0262604	1.5807	1279	1279	0.218699	0.660153
		module_discoverer_module	358	0.541044	0.266767	173	0.120483	0.919074	814	814	0.193625	0.713039
		correlation_module	154	0.588729	0.230084	35	0.400191	0.397732	1227	1227	0.106853	0.971213
		diffcoex_module	NA	NA	NA		NA	NA	16106	9823	0.0675134	1.17061
		moda_module	NA	NA	NA		NA	NA	55	39	0.207535	0.682908
		wgcna_module	NA	NA	NA		NA	NA	2442	1618	0.34448	0.462836
Asthma	Bronchial_biopsy	mcode_module	1852	0.275773	0.559449	969	0.0406379	1.39107	3380	3366	0.214204	0.669172
		diamond_module	200	0.644379	0.190859	200	0.00414455	2.38252	200	200	0.0352181	1.45323
		clique_module_perm	342	0.0579035	1.2373	67	0.0330905	1.4803	1374	1374	0.0702246	1.15351
		module_discoverer_module	121	0.12892	0.889679	87	0.435046	0.361464	862	862	0.661237	0.179643
		correlation_module	300	0.669662	0.174145	36	0.768724	0.114229	536	536	0.37623	0.424546
		diffcoex_module	NA	NA	NA		NA	NA	0	0	NA	NA
		moda_module	NA	NA	NA		NA	NA	49	45	0.70826	0.149807
		wgcna_module	NA	NA	NA		NA	NA	0	0	NA	NA
Asthma	Epithelial_Brushings	mcode_module	1493	0.245622	0.609732	1009	0.073902	1.13134	3302	3288	0.36125	0.442193
		diamond_module	200	0.472245	0.325832	200	0.148612	0.827946	200	200	0.0966731	1.01469
		clique_module_perm	32	0.55392	0.256553	95	0.0437677	1.35885	551	551	0.205203	0.687816
		module_discoverer_module	68	0.546937	0.262063	65	0.183293	0.736855	217	217	0.911659	0.0401674
		correlation_module	30	0.661779	0.179287	32	0.660883	0.179875	365	365	0.326326	0.486348
		diffcoex_module	NA	NA	NA		NA	NA	1530	1073	0.556717	0.254366
		moda_module	NA	NA	NA		NA	NA	58	40	0.878529	0.0562441
		wgcna_module	NA	NA	NA		NA	NA	0	0	NA	NA
Asthma	Sputum	mcode_module	1805	0.284675	0.54565	990	0.0537272	1.26981	3318	3304	0.263537	0.579158
		diamond_module	200	0.943597	0.0252133	200	0.18671	0.728833	200	200	0.535482	0.271255
		clique_module_perm	566	0.694346	0.158424	19	0.0758762	1.11989	1739	1739	0.0469004	1.32882
		module_discoverer_module	249	0.0281022	1.55126	76	0.0196963	1.70562	761	761	0.175767	0.755062
		correlation_module	70	0.315707	0.500716	20	0.444369	0.352256	946	946	0.219406	0.658751
		diffcoex_module	NA	NA	NA		NA	NA	5445	3599	0.541475	0.266421
		moda_module	NA	NA	NA		NA	NA	120	91	0.15318	0.814799
		wgcna_module	NA	NA	NA		NA	NA	16140	9554	0.230227	0.637843
Asthma	Wholeblood	mcode_module	1968	0.234207	0.630401	1020	0.0874686	1.05815	3243	3229	0.368184	0.433935
		diamond_module	200	0.878994	0.0560142	200	0.220111	0.657358	200	200	0.657627	0.182021
		clique_module_perm	44	0.690651	0.160741	134	0.60688	0.216897	1408	1408	0.122689	0.911195
		module_discoverer_module	251	0.045076	1.34605	154	0.506315	0.295579	838	838	0.149429	0.825565
		correlation_module	49	0.558269	0.253156	23	0.180148	0.744371	547	547	0.732447	0.135224
		diffcoex_module	NA	NA	NA		NA	NA	0	0	NA	NA
		moda_module	NA	NA	NA		NA	NA	102	78	0.734263	0.134148
		wgcna_module	NA	NA	NA		NA	NA	5932	3529	0.331949	0.478928
Autism	PBMC	mcode_module	1888	0.232742	0.633126	1108	0.744767	0.12798	3216	3202	0.205012	0.688222
		diamond_module	200	0.119875	0.921273	200	0.262166	0.581424	200	200	0.754277	0.122469
		clique_module_perm	46	0.5278	0.277531	137	0.574712	0.24055	1504	1504	0.6552	0.183626
		module_discoverer_module	147	0.911263	0.0403565	124	0.514886	0.288289	969	969	0.710491	0.148441
		correlation_module	42	0.561805	0.250414	27	0.286687	0.542592	736	736	0.77475	0.110838
		diffcoex_module	NA	NA	NA		NA	NA	9000	5300	0.716406	0.144841
		moda_module	NA	NA	NA		NA	NA	40	17	0.196259	0.707171
		wgcna_module	NA	NA	NA		NA	NA	523	318	0.203209	0.692058
Bipolar_Disorder	PBMC	mcode_module	1886	0.476716	0.321741	977	0.52479	0.280014	3439	3425	0.182183	0.739492
		diamond_module	200	0.634537	0.197543	200	0.426866	0.369709	200	200	0.321934	0.492233
		clique_module_perm	94	0.212054	0.673553	32	0.689545	0.161437	501	501	0.0561465	1.25068
		module_discoverer_module	173	0.196042	0.707652	72	0.258955	0.586775	619	619	0.679813	0.16761
		correlation_module	50	0.0620612	1.20718	22	0.576606	0.239121	658	658	0.876624	0.0571868
		diffcoex_module	NA	NA	NA		NA	NA	20462	10398	0.228996	0.640172
		moda_module	NA	NA	NA		NA	NA	286	178	0.34	0.468521
		wgcna_module	NA	NA	NA		NA	NA	167	76	0.787301	0.103859
Crohns_disease	CD14	mcode_module	1877	0.210773	0.676185	1056	5.35304e-05	4.2714	3382	3368	0.575527	0.239934
		diamond_module	200	0.632419	0.198995	200	0.206449	0.685187	200	200	0.248857	0.604051
		clique_module_perm	161	0.579431	0.236999	93	0.62153	0.206538	1302	1302	0.0308685	1.51048
		module_discoverer_module	183	0.244036	0.612547	125	0.00708672	2.14955	862	862	0.0289342	1.53859
		correlation_module	43	0.961128	0.0172186	30	0.655316	0.183549	776	776	0.358214	0.445858
		diffcoex_module	NA	NA	NA		NA	NA	5784	3512	0.12609	0.899318
		moda_module	NA	NA	NA		NA	NA	246	176	0.0429523	1.36701
		wgcna_module	NA	NA	NA		NA	NA	0	0	NA	NA
Crohns_disease	CD4	mcode_module	1844	0.132806	0.876781	1071	1.21419e-05	4.91571	3340	3326	0.590734	0.228608
		diamond_module	200	0.390492	0.408388	200	0.302868	0.518747	200	200	0.0904723	1.04348
		clique_module_perm	220	0.707885	0.150037	56	0.422082	0.374603	1140	1140	0.00626292	2.20322
		module_discoverer_module	252	0.943927	0.0250615	112	0.0260967	1.58341	815	815	0.173939	0.759603
		correlation_module	68	0.662861	0.178578	60	0.20406	0.690243	865	865	0.111313	0.953453
		diffcoex_module	NA	NA	NA		NA	NA	1739	1187	0.183459	0.736461
		moda_module	NA	NA	NA		NA	NA	64	43	0.0725587	1.13931
		wgcna_module	NA	NA	NA		NA	NA	156	123	0.987298	0.00555172
Crohns_disease	CD8	mcode_module	1770	0.370446	0.431275	1009	7.28314e-06	5.13768	3333	3319	0.641717	0.192656
		diamond_module	200	0.821326	0.0854844	200	0.486752	0.312692	199	199	0.823586	0.0842911
		clique_module_perm	160	0.867027	0.0619672	124	0.614439	0.211521	1102	1102	0.265155	0.576501
		module_discoverer_module	156	0.875734	0.0576278	172	0.593306	0.226721	947	947	0.536354	0.270549
		correlation_module	61	0.981749	0.00799938	59	0.897175	0.0471229	698	698	0.683267	0.16541
		diffcoex_module	NA	NA	NA		NA	NA	2826	1706	0.137147	0.862815
		moda_module	NA	NA	NA		NA	NA	199	121	0.782638	0.106439
		wgcna_module	NA	NA	NA		NA	NA	0	0	NA	NA
Crohns_disease	Wholeblood	mcode_module	2045	0.0714488	1.14601	1030	3.02708e-05	4.51898	3328	3314	0.544099	0.264322
		diamond_module	200	0.603432	0.219372	200	0.0317273	1.49857	200	200	0.57778	0.238238
		clique_module_perm	531	0.959457	0.0179746	63	0.398865	0.399174	1679	1679	0.0402758	1.39496
		module_discoverer_module	525	0.663479	0.178173	89	0.0160674	1.79405	1296	1296	0.223337	0.65104
		correlation_module	265	0.727639	0.138084	25	0.122063	0.913416	1271	1271	0.54292	0.265264
		diffcoex_module	NA	NA	NA		NA	NA	2088	1302	0.323168	0.490572
		moda_module	NA	NA	NA		NA	NA	54	38	0.186648	0.728978
		wgcna_module	NA	NA	NA		NA	NA	8687	5210	0.0903585	1.04403
Depression	PBMC	mcode_module	1781	0.485832	0.313514	1000	0.197268	0.704942	3312	3298	0.605645	0.217782
		diamond_module	200	0.915151	0.0385072	200	0.515196	0.288028	200	200	0.152094	0.817888
		clique_module_perm	52	0.00105361	2.97732	24	0.114386	0.941628	533	533	0.593278	0.226742
		module_discoverer_module	90	0.0464387	1.33312	50	0.38921	0.409816	442	442	0.336651	0.47282
		correlation_module	16	0.668008	0.175218	15	0.30413	0.516941	558	558	0.326621	0.485956
		diffcoex_module	NA	NA	NA		NA	NA	3657	2364	0.489588	0.310169
		moda_module	NA	NA	NA		NA	NA	116	71	0.507241	0.294785
		wgcna_module	NA	NA	NA		NA	NA	0	0	NA	NA
Hepatitis_High	CD4	mcode_module	1921	0.972697	0.0120224	1050	0.976059	0.0105241	3227	3213	0.579395	0.237025
		diamond_module	200	0.80539	0.0939936	200	0.680781	0.166993	200	200	0.805575	0.0938941
		clique_module_perm	63	0.256038	0.591696	70	0.380216	0.419969	1043	1043	0.748574	0.125766
		module_discoverer_module	152	0.799686	0.0970806	159	0.384545	0.415053	922	922	0.729019	0.137261
		correlation_module	70	0.321214	0.493205	31	0.179432	0.746101	671	671	0.608719	0.215583
		diffcoex_module	NA	NA	NA		NA	NA	0	0	NA	NA
		moda_module	NA	NA	NA		NA	NA	0	0	NA	NA
		wgcna_module	NA	NA	NA		NA	NA	0	0	NA	NA
Hepatitis_High	CD8	mcode_module	1659	0.826808	0.0825951	1029	0.992063	0.00346088	3384	3370	0.375149	0.425797
		diamond_module	200	0.967736	0.0142429	200	0.595411	0.225183	200	200	0.96909	0.013636
		clique_module_perm	21	0.183586	0.73616	100	0.867078	0.0619419	873	873	0.906408	0.0426765
		module_discoverer_module	78	0.324429	0.488881	125	0.897788	0.0468264	568	568	0.977006	0.0101027
		correlation_module	36	0.173807	0.759932	41	0.504286	0.297323	635	635	0.155354	0.808678
		diffcoex_module	NA	NA	NA		NA	NA	0	0	NA	NA
		moda_module	NA	NA	NA		NA	NA	0	0	NA	NA
		wgcna_module	NA	NA	NA		NA	NA	0	0	NA	NA
Hepatitis_Low	CD4	mcode_module	1962	0.95426	0.0203334	1180	0.805348	0.0940165	3335	3321	0.636721	0.196051
		diamond_module	200	0.860139	0.0654312	200	0.601271	0.22093	200	200	0.950746	0.0219357
		clique_module_perm	64	0.69601	0.157385	79	0.629266	0.201166	1147	1147	0.694603	0.158263
		module_discoverer_module	146	0.679163	0.168026	132	0.133461	0.874647	780	780	0.92357	0.0345304
		correlation_module	58	0.462909	0.334505	41	0.25605	0.591676	832	832	0.6908	0.160648
		diffcoex_module	NA	NA	NA		NA	NA	0	0	NA	NA
		moda_module	NA	NA	NA		NA	NA	2513	1420	0.404537	0.393042
		wgcna_module	NA	NA	NA		NA	NA	0	0	NA	NA
Hepatitis_Low	CD8	mcode_module	1849	0.954993	0.0199999	1050	0.944601	0.0247516	3302	3288	0.555264	0.255501
		diamond_module	200	0.903705	0.0439731	200	0.592346	0.227424	200	200	0.95894	0.0182086
		clique_module_perm	51	0.109242	0.961611	58	0.91896	0.0367035	884	884	0.824435	0.0838434
		module_discoverer_module	102	0.325628	0.487278	121	0.0937548	1.02801	303	303	0.330629	0.480659
		correlation_module	31	0.738945	0.131388	21	0.515634	0.287659	363	363	0.274754	0.561055
		diffcoex_module	NA	NA	NA		NA	NA	0	0	NA	NA
		moda_module	NA	NA	NA		NA	NA	360	202	0.758697	0.119932
		wgcna_module	NA	NA	NA		NA	NA	0	0	NA	NA
Multiple_Sclerosis	CD4	mcode_module	1950	0.0538003	1.26922	1024	0.000690017	3.16114	3295	3281	0.468033	0.329723
		diamond_module	200	0.695959	0.157416	200	0.126086	0.899334	200	200	0.264045	0.578321
		clique_module_perm	70	0.0529516	1.27612	88	0.0073252	2.13518	1589	1589	0.00293973	2.53169
		module_discoverer_module	219	0.094209	1.02591	94	0.0239247	1.62115	991	991	0.00142365	2.8466
		correlation_module	64	0.820447	0.0859496	25	0.057074	1.24356	929	929	0.218255	0.661036
		diffcoex_module	NA	NA	NA		NA	NA	17736	10068	0.249521	0.602893
		moda_module	NA	NA	NA		NA	NA	412	312	0.180146	0.744375
		wgcna_module	NA	NA	NA		NA	NA	12154	7203	0.219981	0.657614
Narcolepsy	Wholeblood	mcode_module	1606	0.83355	0.0790682	926	0.772078	0.112339	3180	3166	0.582884	0.234418
		diamond_module	200	0.684221	0.164803	200	0.0554848	1.25583	199	199	0.460188	0.337065
		clique_module_perm	72	0.416041	0.380864	47	0.781578	0.107027	705	705	0.24994	0.602164
		module_discoverer_module	155	0.801557	0.0960654	66	0.942838	0.025563	441	441	0.310404	0.508073
		correlation_module	34	0.17505	0.756839	25	0.865837	0.0625637	328	328	0.132757	0.876943
		diffcoex_module	NA	NA	NA		NA	NA	1881	1354	0.205901	0.686341
		moda_module	NA	NA	NA		NA	NA	522	384	0.217668	0.662206
		wgcna_module	NA	NA	NA		NA	NA	0	0	NA	NA
Pancreatic_Carcinoma	Pancreas	mcode_module	1498	0.204752	0.688771	952	0.239664	0.620397	3137	3123	0.089637	1.04751
		diamond_module	200	0.295508	0.529431	200	0.416304	0.380589	200	200	0.945788	0.0242064
		clique_module_perm	35	0.737812	0.132055	88	0.372089	0.429353	912	912	0.556089	0.254856
		module_discoverer_module	110	0.369026	0.432943	219	0.168483	0.773445	945	945	0.192799	0.714895
		correlation_module	53	0.75619	0.121369	65	0.582953	0.234366	567	567	0.608336	0.215857
		diffcoex_module	NA	NA	NA		NA	NA	0	0	NA	NA
		moda_module	NA	NA	NA		NA	NA	6251	3632	0.361935	0.44137
		wgcna_module	NA	NA	NA		NA	NA	17200	9473	0.851594	0.0697676
Parkinsons_disease	Wholeblood	mcode_module	1681	0.243571	0.613374	991	0.00870831	2.06007	3116	3102	0.0514466	1.28864
		diamond_module	200	0.923231	0.0346895	200	0.120757	0.918089	200	200	0.356329	0.448149
		clique_module_perm	35	0.497425	0.303273	102	0.36538	0.437255	570	570	0.20243	0.693725
		module_discoverer_module	109	0.425873	0.37072	63	0.0100452	1.99804	313	313	0.450228	0.346567
		correlation_module	17	0.33895	0.469864	24	0.000778579	3.1087	382	382	0.0128216	1.89206
		diffcoex_module	NA	NA	NA		NA	NA	0	0	NA	NA
		moda_module	NA	NA	NA		NA	NA	12378	8867	0.00988104	2.0052
		wgcna_module	NA	NA	NA		NA	NA	0	0	NA	NA
Rheumatoid_Arthritis	CD4	mcode_module	2004	0.161727	0.791218	1042	0.000289661	3.53811	3344	3330	0.154568	0.810881
		diamond_module	200	0.915204	0.0384821	200	0.0218886	1.65978	200	200	0.0820508	1.08592
		clique_module_perm	363	0.402533	0.395199	137	0.00501948	2.29934	2052	2052	0.00754986	2.12206
		module_discoverer_module	544	0.274024	0.562211	104	0.0232724	1.63316	1570	1570	0.0463038	1.33438
		correlation_module	233	0.787845	0.103559	42	0.565151	0.247836	1020	1020	0.32244	0.491551
		diffcoex_module	NA	NA	NA		NA	NA	9945	5264	0.652094	0.18569
		moda_module	NA	NA	NA		NA	NA	886	589	0.0440467	1.35609
		wgcna_module	NA	NA	NA		NA	NA	1797	1177	0.632346	0.199045
Rheumatoid_Arthritis	CD4	mcode_module	2242	0.138491	0.858577	1102	0.000104978	3.9789	3310	3296	0.162099	0.790219
		diamond_module	200	0.749392	0.125291	200	0.0670396	1.17367	200	200	0.86077	0.0651129
		clique_module_perm	638	0.0452468	1.34441	209	0.0625551	1.20374	2668	2668	0.0139772	1.85458
		module_discoverer_module	745	0.0609881	1.21475	204	0.00471171	2.32682	1731	1731	0.0102113	1.99092
		correlation_module	231	0.582087	0.235012	39	0.498814	0.302061	1357	1357	0.0240884	1.61819
		diffcoex_module	NA	NA	NA		NA	NA	11563	6071	0.820226	0.0860666
		moda_module	NA	NA	NA		NA	NA	381	261	0.0405609	1.39189
		wgcna_module	NA	NA	NA		NA	NA	7331	4550	0.552255	0.257861
Rheumatoid_Arthritis	B	mcode_module	2058	0.136528	0.864777	1006	0.00345442	2.46162	3273	3259	0.181001	0.74232
		diamond_module	200	0.831465	0.080156	200	0.00857725	2.06665	200	200	0.777132	0.109505
		clique_module_perm	359	0.544151	0.26428	111	0.406022	0.391451	1974	1974	0.00669691	2.17413
		module_discoverer_module	456	0.617335	0.209479	120	0.194625	0.710801	1699	1699	0.0447705	1.34901
		correlation_module	240	0.764502	0.116621	29	0.667316	0.175668	1176	1176	0.155709	0.807687
		diffcoex_module	NA	NA	NA		NA	NA	5021	2563	0.719241	0.143126
		moda_module	NA	NA	NA		NA	NA	370	297	0.0509865	1.29254
		wgcna_module	NA	NA	NA		NA	NA	3200	1893	0.791379	0.101616
Rheumatoid_Arthritis	CD14	mcode_module	1720	0.138786	0.857654	898	0.00089794	3.04675	3248	3234	0.127355	0.894985
		diamond_module	200	0.546608	0.262324	200	7.14004e-06	5.1463	200	200	0.858069	0.0664777
		clique_module_perm	14	0.602651	0.219934	17	0.090836	1.04174	844	844	0.271279	0.566584
		module_discoverer_module	68	0.347904	0.45854	38	0.483907	0.315238	633	633	0.298923	0.524441
		correlation_module	38	0.389423	0.409579	32	0.753873	0.122702	450	450	0.668394	0.174968
		diffcoex_module	NA	NA	NA		NA	NA	16586	9809	0.900624	0.0454567
		moda_module	NA	NA	NA		NA	NA	47	30	0.777705	0.109185
		wgcna_module	NA	NA	NA		NA	NA	247	157	0.515046	0.288154
Type_I_Diabetes	PBMC	mcode_module	1590	0.275331	0.560146	865	0.111614	0.95228	3071	3057	0.399294	0.398707
		diamond_module	200	0.756246	0.121337	200	0.285679	0.544122	200	200	0.738461	0.131673
		clique_module_perm	14	0.198396	0.702467	36	0.259124	0.586492	458	458	0.427128	0.369442
		module_discoverer_module	139	0.212859	0.671909	58	0.110167	0.957948	551	551	0.80975	0.0916492
		correlation_module	28	0.368508	0.433553	24	0.252651	0.597479	469	469	0.302672	0.519027
		diffcoex_module	NA	NA	NA		NA	NA	389	301	0.0515718	1.28759
		moda_module	NA	NA	NA		NA	NA	49	45	0.436552	0.359964
		wgcna_module	NA	NA	NA		NA	NA	241	203	0.892691	0.0492989
Type_I_Diabetes	PBMC	mcode_module	1235	0.571639	0.242878	613	0.0327874	1.48429	2846	2832	0.381795	0.41817
		diamond_module	200	0.947935	0.0232213	200	0.00119022	2.92437	200	200	0.536295	0.270596
		clique_module_perm	0	NA	#VALUE!	6	0.881566	0.054745	0	0	NA	NA
		module_discoverer_module	12	0.236955	0.625334	10	0.291729	0.535021	153	153	0.780937	0.107384
		correlation_module	5	0.843072	0.0741351	3	0.353856	0.451173	101	101	0.734912	0.133764
		diffcoex_module	NA	NA	NA		NA	NA	66	42	0.245118	0.610625
		moda_module	NA	NA	NA		NA	NA	9768	5008	0.93814	0.0277322
		wgcna_module	NA	NA	NA		NA	NA	136	83	0.858439	0.0662905
Type_II_Diabetes	PBMC	mcode_module	1827	0.281703	0.550209	977	0.132178	0.878841	3125	3111	0.149919	0.824143
		diamond_module	200	0.903644	0.0440024	200	0.151341	0.820042	200	200	0.262295	0.58121
		clique_module_perm	114	0.331173	0.479945	42	0.334548	0.475541	1046	1046	0.0884751	1.05318
		module_discoverer_module	263	0.247599	0.606251	86	0.429158	0.367383	775	775	0.737553	0.132207
		correlation_module	69	0.161338	0.792264	29	0.126937	0.896413	432	432	0.10652	0.972569
		diffcoex_module	NA	NA	NA		NA	NA	3722	2695	0.0452167	1.3447
		moda_module	NA	NA	NA		NA	NA	298	219	0.0100418	1.99819
		wgcna_module	NA	NA	NA		NA	NA	2628	2056	0.00596803	2.22417
Type_II_Diabetes	PBMC	mcode_module	1240	0.626256	0.203248	639	0.0276	1.55909	2747	2733	0.286054	0.543552
		diamond_module	200	0.476821	0.321645	200	0.111354	0.953295	200	200	0.0483289	1.31579
		clique_module_perm	7	0.326813	0.485701	6	0.0759358	1.11955	6	6	NA	NA
		module_discoverer_module	32	0.987628	0.0054065	19	0.751024	0.124346	29	29	0.693892	0.158708
		correlation_module	11	0.166803	0.777795	5	0.0566918	1.24648	88	88	0.311361	0.506736
		diffcoex_module	NA	NA	NA		NA	NA	2225	1169	0.0985772	1.00622
		moda_module	NA	NA	NA		NA	NA	46	20	0.702072	0.153618
		wgcna_module	NA	NA	NA		NA	NA	1104	668	0.0860171	1.06542
Ulcerative_Colitis	CD14	mcode_module	1619	0.267888	0.572047	980	0.0658214	1.18163	3285	3271	0.0147196	1.8321
		diamond_module	200	0.649578	0.187369	200	0.6904	0.160899	200	200	0.24595	0.609153
		clique_module_perm	192	0.808498	0.0923209	32	0.195837	0.708105	812	812	0.0283001	1.54821
		module_discoverer_module	179	0.444196	0.352425	83	0.828456	0.0817304	300	300	0.89886	0.0463079
		correlation_module	42	0.595132	0.225387	26	0.6652	0.177048	294	294	0.520959	0.283197
		diffcoex_module	NA	NA	NA		NA	NA	882	567	0.889859	0.0506789
		moda_module	NA	NA	NA		NA	NA	188	132	0.0390852	1.40799
		wgcna_module	NA	NA	NA		NA	NA	0	0	NA	NA
Ulcerative_Colitis	CD4	mcode_module	1831	0.586541	0.231702	1040	0.0272292	1.56497	3368	3354	0.00912483	2.03978
		diamond_module	200	0.634902	0.197293	200	0.0132791	1.87683	200	200	0.265036	0.576696
		clique_module_perm	142	0.450756	0.346059	75	0.100223	0.999033	1039	1039	0.00708216	2.14983
		module_discoverer_module	167	0.741189	0.130071	60	0.540631	0.267099	591	591	0.202872	0.692777
		correlation_module	46	0.535964	0.270864	28	0.531861	0.274202	622	622	0.321879	0.492307
		diffcoex_module	NA	NA	NA		NA	NA	3016	1985	0.158324	0.800454
		moda_module	NA	NA	NA		NA	NA	96	70	0.0930999	1.03105
		wgcna_module	NA	NA	NA		NA	NA	0	0	NA	NA
Ulcerative_Colitis	CD8	mcode_module	1896	0.224901	0.648009	1027	0.14491	0.838903	3356	3342	0.0215576	1.6664
		diamond_module	200	0.200708	0.697435	200	0.309724	0.509026	200	200	0.204071	0.690218
		clique_module_perm	251	0.69741	0.156512	146	0.265002	0.576752	1192	1192	0.166399	0.77885
		module_discoverer_module	258	0.965404	0.0152909	197	0.451245	0.345588	939	939	0.767379	0.11499
		correlation_module	101	0.878101	0.0564557	86	0.934773	0.0292938	813	813	0.637962	0.195206
		diffcoex_module	NA	NA	NA		NA	NA	2718	1702	0.354509	0.450373
		moda_module	NA	NA	NA		NA	NA	62	43	0.147679	0.830682
		wgcna_module	NA	NA	NA		NA	NA	0	0	NA	NA
Ulcerative_Colitis	Wholeblood	mcode_module	1915	0.379332	0.420981	1052	0.0540611	1.26711	3437	3423	0.00883639	2.05372
		diamond_module	200	0.79032	0.102197	200	0.386534	0.412813	199	199	0.442296	0.354287
		clique_module_perm	95	0.480865	0.317977	43	0.0347442	1.45912	895	895	0.0919584	1.03641
		module_discoverer_module	231	0.197004	0.705525	93	0.193138	0.714131	466	466	0.454676	0.342298
		correlation_module	90	0.542535	0.265572	26	0.00239149	2.62133	1013	1013	0.10243	0.989571
		diffcoex_module	NA	NA	NA		NA	NA	2961	1857	0.315897	0.500455
		moda_module	NA	NA	NA		NA	NA	169	46	0.242543	0.615211
		wgcna_module	NA	NA	NA		NA	NA	1589	954	0.00628903	2.20142
Autism	PBMC	mcode_module	1806	0.435096	0.361415	982	0.602887	0.219764	3137	3123	0.152912	0.815558
		diamond_module	200	0.618322	0.208785	200	0.466195	0.331432	200	200	0.326569	0.486025
		clique_module_perm	335	0.565255	0.247756	90	0.32158	0.492711	1925	1925	0.204625	0.68904
		module_discoverer_module	212	0.547346	0.261738	88	0.376841	0.423842	809	809	0.282292	0.549301
		correlation_module	37	0.0816871	1.08785	22	0.386817	0.412494	785	785	0.781131	0.107276
		diffcoex_module	NA	NA	NA		NA	NA	8433	4582	0.957268	0.0189664
		moda_module	NA	NA	NA		NA	NA	417	235	0.733463	0.134622
		wgcna_module	NA	NA	NA		NA	NA	72	2	0.582303	0.234851
Bipolar_Disorder	PBMC	mcode_module	1462	0.708946	0.149387	783	0.581449	0.235488	3130	3116	0.141042	0.850652
		diamond_module	200	0.57628	0.239367	200	0.508964	0.293313	200	200	0.314546	0.502316
		clique_module_perm	103	0.262729	0.580492	186	0.458516	0.338645	537	537	0.522667	0.281775
		module_discoverer_module	329	0.0625764	1.20359	364	0.660409	0.180187	594	594	0.513206	0.289708
		correlation_module	78	0.00372777	2.42855	103	0.8693	0.0608303	333	333	0.152064	0.817972
		diffcoex_module	NA	NA	NA		NA	NA	1614	1063	0.352452	0.4529
		moda_module	NA	NA	NA		NA	NA	1018	634	0.395677	0.402659
		wgcna_module	NA	NA	NA		NA	NA	0	0	NA	NA
Coronary_Artery_Disease	CD14	mcode_module	1750	0.282371	0.549179	963	0.0655409	1.18349	3234	3220	0.418918	0.377871
		diamond_module	200	0.140438	0.852515	200	0.380308	0.419865	200	200	0.363758	0.439188
		clique_module_perm	139	0.0249764	1.60247	43	0.314112	0.502916	715	715	0.0680399	1.16724
		module_discoverer_module	96	0.0898072	1.04669	51	0.21315	0.671314	444	444	0.239818	0.620119
		correlation_module	27	0.491345	0.308614	37	0.00161046	2.79305	823	823	0.21982	0.657933
		diffcoex_module	NA	NA	NA		NA	NA	10020	6748	0.179772	0.745277
		moda_module	NA	NA	NA		NA	NA	395	284	0.167069	0.777104
		wgcna_module	NA	NA	NA		NA	NA	0	0	NA	NA
Coronary_Artery_Disease	CD4	mcode_module	1542	0.387636	0.411576	952	0.00697896	2.15621	3209	3195	0.419967	0.376785
		diamond_module	200	0.355937	0.448626	200	0.00169747	2.7702	200	200	0.00125068	2.90285
		clique_module_perm	85	0.0063123	2.19981	62	0.325699	0.487184	630	630	2.15564e-07	6.66642
		module_discoverer_module	60	0.56914	0.244781	52	0.983613	0.00717561	440	440	0.00032726	3.48511
		correlation_module	25	0.702714	0.153221	40	0.544877	0.263701	408	408	0.0346222	1.46064
		diffcoex_module	NA	NA	NA		NA	NA	4247	2819	0.0332244	1.47854
		moda_module	NA	NA	NA		NA	NA	152	106	0.163333	0.786926
		wgcna_module	NA	NA	NA		NA	NA	0	0	NA	NA
Coronary_Artery_Disease	Epicardial_Adipose_tissue	mcode_module	1858	0.483497	0.315606	1026	0.00210318	2.67712	3355	3341	0.349189	0.45694
		diamond_module	200	0.711146	0.148041	200	0.0371874	1.4296	200	200	0.0209064	1.67972
		clique_module_perm	166	0.248796	0.604157	200	0.00460686	2.3366	1077	1077	0.0205665	1.68684
		module_discoverer_module	113	0.0980319	1.00863	145	0.0120588	1.9187	504	504	0.00413705	2.38331
		correlation_module	39	0.230153	0.637983	56	0.0763478	1.1172	724	724	0.0458209	1.33894
		diffcoex_module	NA	NA	NA		NA	NA	9641	6039	0.0594444	1.22589
		moda_module	NA	NA	NA		NA	NA	355	229	0.558417	0.253042
		wgcna_module	NA	NA	NA		NA	NA	0	0	NA	NA
Coronary_Artery_Disease	Macrophages	mcode_module	1768	0.327601	0.484655	956	0.00773358	2.11162	3228	3214	0.489056	0.310642
		diamond_module	200	0.420948	0.375771	200	0.155219	0.809056	200	200	0.494192	0.306104
		clique_module_perm	315	0.812431	0.0902137	76	0.0710271	1.14858	1201	1201	0.460449	0.336819
		module_discoverer_module	341	0.295599	0.529296	78	0.950307	0.0221359	606	606	0.919192	0.0365937
		correlation_module	189	0.586917	0.231424	54	0.668349	0.174997	876	876	0.0407618	1.38975
		diffcoex_module	NA	NA	NA		NA	NA	4790	3344	0.22099	0.655628
		moda_module	NA	NA	NA		NA	NA	53	44	0.797398	0.098325
		wgcna_module	NA	NA	NA		NA	NA	0	0	NA	NA
Coronary_Artery_Disease	Stemcells	mcode_module	1884	0.233154	0.632357	1066	0.00744559	2.1281	3324	3310	0.415468	0.381463
		diamond_module	200	0.00458579	2.33859	200	0.0541654	1.26628	200	200	0.0042342	2.37323
		clique_module_perm	158	0.00791199	2.10171	261	0.0935014	1.02918	1291	1291	0.00172172	2.76404
		module_discoverer_module	218	0.0141425	1.84947	252	0.310913	0.507361	811	811	0.00135341	2.86857
		correlation_module	67	0.880726	0.0551594	60	0.0210662	1.67641	972	972	0.0376303	1.42446
		diffcoex_module	NA	NA	NA		NA	NA	9591	6419	0.790197	0.102265
		moda_module	NA	NA	NA		NA	NA	345	241	0.727868	0.137947
		wgcna_module	NA	NA	NA		NA	NA	0	0	NA	NA
Coronary_Artery_Disease	Subcardial_Adipose_tissue	mcode_module	1940	0.579894	0.236651	1029	0.00500472	2.30062	3387	3373	0.370542	0.431162
		diamond_module	200	0.775753	0.110277	200	0.0294783	1.5305	200	200	0.35318	0.452003
		clique_module_perm	162	0.797555	0.0982395	147	0.00344738	2.46251	1244	1244	0.00524022	2.28065
		module_discoverer_module	219	0.504825	0.296859	146	0.238978	0.621641	754	754	0.0633657	1.19815
		correlation_module	136	0.739885	0.130836	26	0.925214	0.0337578	841	841	0.209177	0.679486
		diffcoex_module	NA	NA	NA		NA	NA	8811	5495	0.23468	0.629525
		moda_module	NA	NA	NA		NA	NA	390	259	0.202801	0.69293
		wgcna_module	NA	NA	NA		NA	NA	0	0	NA	NA
Macular_Degeneration	Retinal_pigment_epithelium	mcode_module	1363	0.588911	0.229951	885	0.0181548	1.74101	3161	3147	0.0245657	1.60967
		diamond_module	200	0.713446	0.146639	200	0.000261418	3.58266	200	200	0.846336	0.072457
		clique_module_perm	16	0.47231	0.325773	37	0.0463563	1.33389	411	411	0.04764	1.32203
		module_discoverer_module	548	0.203566	0.691295	85	0.390657	0.408205	1004	1004	0.514529	0.28859
		correlation_module	54	0.227759	0.642525	31	0.16138	0.79215	355	355	0.827551	0.0822052
		diffcoex_module	NA	NA	NA		NA	NA	9004	4117	0.961261	0.0171588
		moda_module	NA	NA	NA		NA	NA	257	180	0.259228	0.586319
		wgcna_module	NA	NA	NA		NA	NA	137	69	0.116873	0.932286
Multiple_Sclerosis	PBMC	mcode_module	1903	0.0359867	1.44386	956	0.00125058	2.90289	3163	3149	0.35654	0.447892
		diamond_module	200	0.61014	0.214571	200	0.286764	0.542476	200	200	0.00521064	2.28311
		clique_module_perm	489	0.12383	0.907176	82	0.274434	0.561562	1577	1577	0.00774434	2.11102
		module_discoverer_module	577	0.342179	0.465747	31	0.412169	0.384925	1324	1324	0.0399908	1.39804
		correlation_module	271	0.0549531	1.26001	36	0.010622	1.97379	919	919	0.0805653	1.09385
		diffcoex_module	NA	NA	NA		NA	NA	1724	1078	0.998252	0.000759834
		moda_module	NA	NA	NA		NA	NA	84	60	0.584443	0.233258
		wgcna_module	NA	NA	NA		NA	NA	1651	1275	0.0299877	1.52306
Multiple_Sclerosis	PBMC	mcode_module	1658	0.0220719	1.65616	805	0.00025969	3.58555	3101	3087	0.318133	0.497391
		diamond_module	200	0.765877	0.115841	200	0.164046	0.785034	200	200	0.812012	0.0904375
		clique_module_perm	409	0.433375	0.363136	38	0.819027	0.0867017	886	886	0.0643609	1.19138
		module_discoverer_module	411	0.267796	0.572196	202	0.00740613	2.13041	677	677	0.367748	0.43445
		correlation_module	233	0.551977	0.258079	21	0.754176	0.122528	529	529	0.43947	0.35707
		diffcoex_module	NA	NA	NA		NA	NA	3319	2372	0.00531817	2.27424
		moda_module	NA	NA	NA		NA	NA	227	143	0.646016	0.189757
		wgcna_module	NA	NA	NA		NA	NA	0	0	NA	NA
Schizophrenia	PBMC	mcode_module	1605	0.0721757	1.14161	929	0.0116721	1.93285	3275	3261	0.448667	0.348076
		diamond_module	200	0.341257	0.466918	200	0.200001	0.698969	200	200	0.999119	0.000382695
		clique_module_perm	47	9.31306e-05	4.03091	29	0.356784	0.447595	353	353	0.722476	0.141177
		module_discoverer_module	209	0.0456707	1.34036	52	0.513396	0.289547	344	344	0.461928	0.335426
		correlation_module	28	0.242344	0.615567	37	0.283856	0.546902	240	240	0.186263	0.729874
		diffcoex_module	NA	NA	NA		NA	NA	3894	2610	0.0261144	1.58312
		moda_module	NA	NA	NA		NA	NA	1034	687	0.478182	0.320406
		wgcna_module	NA	NA	NA		NA	NA	0	0	NA	NA
Multiple_Sclerosis	Wholeblood	mcode_module	1826	0.0281152	1.55106	964	0.00062547	3.20379	4647	4404	0.410267	0.386933
		diamond_module	200	0.536467	0.270457	200	0.268608	0.57088	200	199	0.680997	0.166855
		clique_module_perm	493	0.616136	0.210323	23	0.387119	0.412156	3107	3078	0.00848953	2.07112
		module_discoverer_module	529	0.388385	0.410738	35	0.0251083	1.60018	2110	2071	0.049552	1.30494
		correlation_module	236	0.530729	0.275127	24	0.774695	0.110869	1500	1484	0.0399395	1.3986
		diffcoex_module	NA	NA	NA		NA	NA	0	0	NA	NA
		moda_module	NA	NA	NA		NA	NA	90	52	0.0748062	1.12606
		wgcna_module	NA	NA	NA		NA	NA	254	191	0.0755162	1.12196
Multiple_Sclerosis	Whitematter	mcode_module	1836	0.0728688	1.13746	945	0.00546578	2.26235	4622	4378	0.498725	0.302139
		diamond_module	200	0.866911	0.0620255	200	2.62502e-05	4.58087	200	200	0.486622	0.312809
		clique_module_perm	326	0.544741	0.26381	54	0.140157	0.853386	1738	1721	0.209424	0.678974
		module_discoverer_module	441	0.303296	0.518134	57	0.0135165	1.86913	1103	1082	0.56789	0.245735
		correlation_module	214	0.414627	0.382343	34	0.0252909	1.59704	1196	1185	0.170681	0.767816
		diffcoex_module	NA	NA	NA		NA	NA	12583	6999	0.473027	0.325114
		moda_module	NA	NA	NA		NA	NA	39	20	0.0422898	1.37376
		wgcna_module	NA	NA	NA		NA	NA	0	0	NA	NA

## Sheet: Supplementary Table 5
Table S5: Combined data-set enrichment scores of transcriptomic benchmark datasets. Fisher score correspond to -log10(P-combined) using Fisher method of combining P-values.
Dataset	Fisher score
ANO_DLPFC	1.32830548730026
ANX_WB	0.330582683318225
AST_BroBio	1.00105868117672
AST_EpiBru	0.328017402349516
AST_Sputum	1.09764403067022
AST_WB	0.367528379145411
AUT_1_PBMC	0.166700464918122
BPD_1_PBMC	0.493614302373085
CD_CD14	2.17516776968468
CD_CD4	2.07289402156982
CD_CD8	0.135323694963754
CD_WB	0.983422475657734
DEP_PBMC	0.279548704899471
HEPC_H_CD4	0.0182794064349289
HEPC_H_CD8	0.0882917825907942
HEPC_L_CD4	0.0114015687506694
HEPC_L_CD8	0.0665802779896316
MS_CD4	3.2889775097026
NARC_WB	0.683854901863705
PC_Pancreas	0.262523939644079
PD_WB	2.66541540567359
RA_1_CD4	2.39158411891594
RA_2_CD4	2.69161311804698
RA_B	1.86423933938283
RA_CD14	0.140683257331105
T1D_1_PBMC	0.266389098774758
T1D_2_PBMC	0.0397832769857807
T2D_1_PBMC	3.41083875165046
T2D_2_PBMC	1.09031346543008
UC_CD14	1.66461839813081
UC_CD4	2.95782848254486
UC_CD8	1.07819434164066
UC_WB	2.71664975619247
AUT_2_PBMC	0.221681577111524
BPD_2_PBMC	0.553066079972176
CAD_CD14	1.10841506882575
CAD_CD4	10.3652597477821
CAD_EpiAdi	3.83822909992732
CAD_Macro	0.37877037146518
CAD_Stem	4.59987051225397
CAD_SubAdi	2.0224960261764
MD_RPE	0.905076521159031
MS_1_PBMC	3.38380657325675
MS_2_PBMC	1.24174258695087
SCZ_PBMC	0.497757497764499
MS_WB	2.81654359043569
MS_WM	0.728041632857646

## Sheet: Supplementary Table 6
Table S4: GWAS enrichment of methylation multi-disease benchmark modules. P-values were derived from Pascal software. Analyses were run using the complete String-db including all evidence types.
			STRING
Dataset	Cell_type	module	Uncorrected_Size	Corrected_Size	P-value	Neg_Log_10_P_value
CD	ASC	clique_module_perm	1514	1492	0.203224	0.692025
CD	ASC	correlation_module	1329	1310	0.327696	0.484529
CD	ASC	diamond_module	1088	1069	0.379661	0.420604
CD	ASC	diffcoex_module	144	74	0.5965	0.224389
CD	ASC	mcode_module	3497	3434	0.417871	0.378957
CD	ASC	moda_module	461	206	0.726136	0.138982
CD	ASC	module_discoverer_module	7	7	0.432409	0.364105
CD	WB	clique_module_perm	1253	1229	0.18388	0.735466
CD	WB	correlation_module	1340	1316	0.221028	0.655553
CD	WB	diamond_module	2178	2128	0.250789	0.600692
CD	WB	mcode_module	3869	3794	0.454982	0.342006
CD	WB	moda_module	15141	8733	0.565709	0.247407
CD	WB	module_discoverer_module	224	222	0.0200427	1.69804
CD	WB	wgcna_module	98	63	0.800477	0.0966511
MS	CD4	clique_module_perm	1715	1689	0.0108757	1.96354
MS	CD4	correlation_module	1231	1216	0.157126	0.803751
MS	CD4	diamond_module	2065	2031	0.513329	0.289604
MS	CD4	diffcoex_module	2289	1389	0.931069	0.031018
MS	CD4	mcode_module	3853	3777	0.546635	0.262303
MS	CD4	moda_module	436	288	0.974434	0.0112477
MS	CD4	module_discoverer_module	98	97	0.221658	0.654317
MS	CD4	wgcna_module	2856	1775	0.990004	0.00436317
MS	PBMC	clique_module_perm	1780	1739	0.000154705	3.8105
MS	PBMC	correlation_module	1385	1362	0.13566	0.867547
MS	PBMC	diamond_module	1195	1176	0.174293	0.758719
MS	PBMC	mcode_module	3594	3530	0.432325	0.36419
MS	PBMC	module_discoverer_module	339	332	0.537882	0.269313
MS	PBMC	wgcna_module	1031	565	0.134418	0.871543
MS	whiteMatter	clique_module_perm	1268	1249	0.000909681	3.04111
MS	whiteMatter	correlation_module	505	497	0.193187	0.714022
MS	whiteMatter	diamond_module	817	804	0.557528	0.253733
MS	whiteMatter	diffcoex_module	246	140	0.209609	0.67859
MS	whiteMatter	mcode_module	3284	3223	0.326804	0.485713
MS	whiteMatter	moda_module	60	38	0.470567	0.327379
MS	whiteMatter	module_discoverer_module	7	7	0.222241	0.653176
RA	CD4	clique_module_perm	1828	1770	0.0558791	1.25275
RA	CD4	correlation_module	1167	1148	0.348629	0.457636
RA	CD4	diamond_module	1395	1364	0.281243	0.550919
RA	CD4	mcode_module	3721	3648	0.139379	0.855803
RA	CD4	moda_module	381	256	0.0960206	1.01764
RA	CD4	module_discoverer_module	143	138	0.629821	0.200783
RA	CD4	wgcna_module	1137	562	0.188325	0.725092
T1D	CD14	clique_module_perm	946	932	0.402179	0.39558
T1D	CD14	correlation_module	53	52	0.922227	0.0351622
T1D	CD14	diamond_module	288	284	0.830925	0.0804383
T1D	CD14	mcode_module	3400	2291	0.00739807	2.13088
T1D	CD14	mcode_module	1862	1821	0.366789	0.435584
T1D	CD14	moda_module	447	300	0.23056	0.637217
T1D	CD14	module_discoverer_module	12	12	0.934355	0.0294879
T1D	CD4	clique_module_perm	1024	1004	0.372059	0.429389
T1D	CD4	correlation_module	563	554	0.235479	0.628047
T1D	CD4	diamond_module	603	597	0.106834	0.971292
T1D	CD4	diffcoex_module	180	122	0.184812	0.73327
T1D	CD4	mcode_module	3089	3033	0.377143	0.423493
T1D	CD4	moda_module	246	181	0.379113	0.421231
T1D	CD4	module_discoverer_module	17	17	0.754453	0.122368
T2D	liver	clique_module_perm	1532	1509	0.112086	0.950447
T2D	liver	correlation_module	1174	1156	0.239711	0.620311
T2D	liver	diamond_module	1676	1653	0.0876053	1.05747
T2D	liver	diffcoex_module	5451	3165	0.478502	0.320116
T2D	liver	mcode_module	3755	3687	0.161037	0.793073
T2D	liver	moda_module	110	71	0.32015	0.494646
T2D	liver	module_discoverer_module	25	25	0.240277	0.619288
T2D	liver	wgcna_module	162	98	0.662081	0.179089
UC	colon	clique_module_perm	1199	1178	0.00137081	2.86302
UC	colon	correlation_module	707	700	0.0171995	1.76449
UC	colon	diamond_module	1152	1120	0.119718	0.92184
UC	colon	diffcoex_module	5757	3807	0.206119	0.685882
UC	colon	mcode_module	3368	3305	0.0417907	1.37892
UC	colon	moda_module	731	533	0.242651	0.615017
UC	colon	module_discoverer_module	478	471	0.243726	0.613097
UC	colon	wgcna_module	1328	855	0.356224	0.448277

## Sheet: Supplementary Table 7
Table S7: Combined data-set enrichment scores of methylation benchmark datasets. Fisher score correspond to -log10(P-combined) using Fisher method of combining P-values.
Dataset	Score
CD_ASC	0.243994
CD_WB	0.901563
MS_1_CD4	0.530622
MS_PBMC	2.85403
MS_WM	1.89199
RA_CD4	1.25583
T1D_CD14	0.613607
T1D_CD4	0.607178
T2D_liver	0.963005
UC_Colon	3.52128

## Sheet: Supplementary Table 8
Table S8: Combined method enrichment scores of transcriptomic (column B) and methylation (column C) benchmark datasets using many different diseases. Fisher score correspond to -log10(P-combined) using Fisher method of combining P-values.
Method	Transcriptomic_fisher_score	Methylomic_fisher_score
diamond	1.88913	0.886499
diffcoex	2.08464	1.11859
moda	2.67462	0.341977
wgcna	1.79152	0.256354
clique_perm	16.0314	7.44804
correlation	2.71079	1.40426
mcode	2.8861	0.810176
module_discoverer	4.24143	0.619974
consensus_1	3.14077	0.892568
consensus_2	8.21537	1.93542
consensus_3	7.87367	1.71726
consensus_4	3.33941	1.43621
consensus_5	2.31939	0.977586
consensus_6	0.232726	0.623869
consensus_7	0.218319	2.01314
consensus_8	0	0.534127

## Sheet: Supplementary Table 9
Table S9: Combined method enrichment scores of transcriptomic (column B) and methylation (column C) benchmark datasets for several multiple scleosis data-sets. Fisher score correspond to -log10(P-combined) using Fisher method of combining P-values.
Method	Transcriptomic fisher score	Methylomic fisher score
diamond_module	4.26252	7.33875
diffcoex_module	0.908398	0.0922
moda_module	1.39725	1.14841
wgcna_module	2.74623	8.18113e-07
clique_module_perm	11.4683	8.38869
correlation_module	3.97277	0.670308
mcode_module	0.0550706	0.167384
module_discoverer_module	3.78644	5.36138

## Sheet: Supplementary Table 10
Table S9: Combined method enrichment scores of all MS bencmarks when aggregating on each data-set over the methods. Fisher score correspond to -log10(P-combined) using Fisher method of combining P-values.
Dataset	Score
GSE108000A_MSvsC	0.389717
GSE108000B_MSvsC	1.99954
GSE126802_MSvsC	0.775828
GSE13732_CISvsC	4.29681
GSE17048_MSvsC	2.59037
GSE17048_PPMSvsC	2.86711
GSE17048_RRMSvsC	2.18713
GSE17048_SPMSvsC	3.46188
GSE21942_MSvsC	3.03686
GSE41848_MSvsC	3.31611
GSE78244_MSvsC	4.24818
GSE130028_RRMSvsC	0.939265
GSE130028_SPMSvsC	1.42122
GSE130029_RRMSvsC	5.22768
GSE130029_SPMSvsC	8.19486
GSE130030_RRMSvsC	0.157963
GSE130030_SPMSvsC	0.585775
GSE40360_MSvsC	0.93036
GSE43976_RRMSvsC	5.09588
GSE43976_SPMSvsC	0.355881

[truncated: 4 more sheets: Supplementary Table 11, Supplementary Table 12, Supplementary Table 13, Supplementary Table 14]
